# Supplementary material for: Pulmozyme Ameliorates LPS-Induced Lung Fibrosis but Provokes Residual Inflammation by Modulating Cell-Free DNA Composition and Controlling Neutrophil Phenotype
Source: Biomolecules. 2025 Feb 17;15(2):298. doi: 10.3390/biom15020298 (PMC11853346; doi:10.3390/biom15020298)
Supplement: Supplementary file 1 [file biomolecules-15-00298-s001.zip]

Archive with 1 entries (1 files):
- biomolecules-3364675-supplementary.pdf
